# Supplementary material for: Background Speech Effects on Sentence Processing during Reading: An Eye Movement Study
Source: PLoS One. 2016 Mar 22;11(3):e0152133. doi: 10.1371/journal.pone.0152133 (PMC4803211; doi:10.1371/journal.pone.0152133)
Supplement: S1 Dataset — (XLS) [file pone.0152133.s001.xls]

## Sheet: Exp 1
subject	silence_SVO_first-pass	silence_SVO_progr	silence_SVO_regr	silence_SVO_lookback	silence_OVS_first-pass	silence_OVS_progr	silence_OVS_regrs	silence_OVS_lookback	Italian_SVO_first-pass	Italian_SVO_progr	Italian_SVO_regr	Italian_SVO_lookback	Italian_OVS_first-pass	Italian_OVS_progr	Italian_OVS_regr	Italian_OVS_lookback	Finnish_SVO_first-pass	Finnish_SVO_progr	Finnish_SVO_regr	Finnish_SVO_lookback	Finnish_OVS_first-pass	Finnish_OVS_progr	Finnish_OVS_regr	Finnish_OVS_lookback
1	2584	1853.2	730.8	153.2	2844	2113.6	730.4	550.8	2955.56	2127.56	828	786.222	3801.78	2672	1129.78	1194.22	4068.4	2534	1534.4	1397.6	3929.6	2708.4	1221.2	1105.6
3	4777.2	3198	1579.2	713.2	5885.2	3614	2271.2	282.8	4062	2992.4	1069.6	360.8	4093.6	2796.8	1296.8	433.2	3724.4	2542.4	1182	28.4	5082.4	3065.2	2017.2	31.2
4	3621.6	2983.2	638.4	140	3503.2	2919.2	584	20	3245.6	2907.2	338.4	53.2	3849.2	3240.8	608.4	25.2	3743.6	3237.2	506.4	0	3673.2	3108	565.2	64
5	3246	2911.6	334.4	1220.4	3407.6	2786.8	620.8	1459.2	3553.2	2616.8	936.4	605.2	5255.2	2806.8	2448.4	768.4	3594	2633.2	960.8	823.6	4918.4	3059.6	1858.8	3101.2
6	3019.2	2861.2	158	0	3507.6	3203.2	304.4	0	3158.8	2971.2	187.6	0	3126.8	2980.8	146	68	3280	3058.8	221.2	0	2980.4	2889.2	91.2	0
7	3050	2871.2	178.8	791.2	3248	2932.4	315.6	663.2	3016.8	2761.6	255.2	1228	2910.8	2722.4	188.4	1496	2630.4	2338.8	291.6	1465.2	3162.8	2815.2	347.6	1534.8
8	4778	3656.8	1121.2	434.4	4352.8	3860.8	492	200.8	5359.6	4214.8	1144.8	966	4023.2	3699.6	323.6	444.4	4245.6	3628.8	616.8	322	4492.8	3754.8	738	300.8
9	5586.4	4339.2	1247.2	882.4	6728.8	5101.2	1627.6	1221.2	4675.6	4067.2	608.4	1140	4254.4	3612.8	641.6	815.2	5058.8	4327.6	731.2	1039.6	5946.8	4490.4	1456.4	479.6
10	4688.4	3360.4	1328	628	4932.8	3379.2	1553.6	787.6	5512.4	3589.2	1923.2	821.2	4407.6	3200.8	1206.8	1427.6	5126	3566.8	1559.2	1260	5686	3714	1972	1389.6
11	3190.4	2868.4	322	14.4	2957.2	2718.4	238.8	44	3608.4	2833.6	774.8	182	3252.4	2736.4	516	59.2	3240.8	2801.6	439.2	0	3999.6	2887.6	1112	18.8
12	3792.4	3104.4	688	2120.8	3723.6	2972.4	751.2	2629.6	4357.2	2904	1453.2	2584	3723.2	2723.6	999.6	2290.8	3831.6	2874.8	956.8	2497.6	3881.6	2730.4	1151.2	2418.4
13	3837.2	3175.2	662	582	3723.2	3208.4	514.8	696	3366.22	3000.89	365.333	518.667	4201.78	3148.89	1052.89	290.222	4233.6	3765.2	468.4	724	5076	3961.6	1114.4	582.8
14	4345.2	3337.6	1007.6	247.2	3533.6	3105.2	428.4	1280.8	3564.4	3126	438.4	756.8	4950	3932	1018	803.2	3130.8	2517.2	613.6	1615.6	4075.2	2857.2	1218	248
15	3726.8	2960	766.8	2125.6	4975.6	3385.2	1590.4	3523.2	4516	3179.2	1336.8	1826.4	4169.6	3460.4	709.2	2020.8	4945.6	3484.8	1460.8	2681.2	5297.2	3568	1729.2	2335.2
16	2875.2	2443.6	431.6	38.8	2850	2240.8	609.2	328.8	3048	2696.8	351.2	146.4	3179.6	2770.4	409.2	0	3162.8	2606.8	556	130	2955.6	2685.2	270.4	76.4
17	3371.6	2926.4	445.2	156.8	4870.8	3439.6	1431.2	771.6	3488.4	3221.6	266.8	98.8	3614.8	3067.2	547.6	314.8	3747.2	3105.2	642	382	4575.6	3257.6	1318	47.6
18	4996.4	4128.8	867.6	333.6	5194.8	4177.2	1017.6	747.6	4605.2	3926	679.2	642	5022	4102.4	919.6	41.6	5251.2	4086	1165.2	155.2	4673.6	3863.6	810	267.2
19	5778.8	4985.2	793.6	6395.2	6596	4565.6	2030.4	2995.6	5156.4	4150.4	1006	3249.6	6088.8	4405.6	1683.2	2780.4	6366.4	4602	1764.4	2511.2	6548	5349.6	1198.4	3874
20	3872.8	2614	1258.8	638.4	3480.4	2679.2	801.2	387.2	3939.2	2775.2	1164	512.4	3811.6	2457.6	1354	73.2	3900	2665.6	1234.4	244	4880.8	2793.6	2087.2	578.4
21	4774.4	3943.2	831.2	722	4401.2	3537.2	864	482.4	4290.4	3212	1078.4	0	4478.4	3470	1008.4	706.8	4323.2	3314.8	1008.4	864.4	4465.6	3207.2	1258.4	462
22	4330.8	4015.6	315.2	199.2	4732.4	4251.6	480.8	442.8	5973.6	5044.4	929.2	1104.4	4769.6	3918.8	850.8	972.4	5086	4545.6	540.4	742.8	5850.8	4617.6	1233.2	1531.2
23	4116.8	2766.8	1350	279.6	3756	2878.8	877.2	1009.2	3387.6	2799.6	588	121.2	3788.8	2658.4	1130.4	315.6	3879.2	2944.4	934.8	139.6	4089.6	2556	1533.6	576
24	4084.4	3796.4	288	373.2	4340.4	3714.4	626	869.2	4191.6	3757.2	434.4	553.2	3915.2	3547.2	368	1371.2	3962.4	3438	524.4	1255.6	4364.4	3570.4	794	1324
25	4434.4	3348	1086.4	656.8	4981.6	3433.6	1548	198.8	5726	3856	1870	937.2	6133.2	3680.4	2452.8	764.4	4699.6	3512.4	1187.2	451.6	4649.6	3210.8	1438.8	0
26	4268	3869.6	398.4	130.4	4440.8	3905.6	535.2	0	4291.6	3813.2	478.4	374.4	3883.2	3424.4	458.8	93.2	5080	3830	1250	394.8	4920.4	3786	1134.4	68.4
27	3764	2699.11	1064.89	460.444	5228.73	2727.27	2501.45	186.545	3781.6	2762.8	1018.8	394.8	4112.8	2762	1350.8	352	3582.4	2796	786.4	278.4	4556.4	3011.6	1544.8	368.8
28	5241.6	4082.4	1159.2	1023.6	6958.4	4633.6	2324.8	732.8	5720.4	4162.8	1557.6	531.2	5435.6	3872.8	1562.8	372.8	6912	4143.2	2768.8	280.8	6910	4391.6	2518.4	292
29	3934.4	2578.8	1355.6	1330.4	4050.4	2380.8	1669.6	667.2	4192.4	2603.6	1588.8	715.6	4519.2	2732.4	1786.8	1570.8	3867.2	2579.2	1288	1320.8	3736.4	2147.2	1589.2	820
30	6612.8	3217.6	3395.2	669.2	6647.6	3770.8	2876.8	856.8	5655.2	3248.8	2406.4	1032	6257.2	3420	2837.2	540.4	5013.6	3172	1841.6	398.4	7025.2	3743.6	3281.6	234.4
31	4085.6	3085.2	1000.4	179.6	4202.8	2860.8	1342	460	4142.4	2941.2	1201.2	246	4025.2	2816.8	1208.4	454.8	4198	2948.8	1249.2	137.2	4369.6	3178.4	1191.2	102
32	3089.6	2530.8	558.8	1266.4	2586.4	2101.6	484.8	706	2551.2	2231.2	320	1380.8	2452	2270.4	181.6	1480.4	2954.8	2244.8	710	688	2643.2	2157.6	485.6	1429.2
33	5949.2	4165.6	1783.6	689.6	5275.6	3646	1629.6	572	4962.4	3601.2	1361.2	209.6	4964	3546.8	1417.2	798	5143.6	3499.6	1644	1028	5636.4	3622	2014.4	952
34	3128.8	2376	752.8	192.8	2548	2296.8	251.2	62.4	2885.6	2524.4	361.2	172.4	2724.4	2461.2	263.2	247.6	4022.4	3260.4	762	714.4	2836.4	2486	350.4	458.8
35	3879.6	2322.8	1556.8	3714	5563.6	3112	2451.6	3682	4178.8	2392.8	1786	2298.4	4190.8	2521.6	1669.2	2956.4	4386.8	2924.8	1462	2136.4	3366.4	2484.4	882	2453.6
36	5053.2	3278.4	1774.8	3507.2	4880	2970.8	1909.2	3131.6	4750.4	3075.2	1675.2	2718.8	5509.2	3122.8	2386.4	2403.2	4232.8	2704.4	1528.4	1369.6	4601.6	2725.2	1876.4	2348.8
40	3602	2555.2	1046.8	64	2790.4	2150	640.4	29.2	3076	2469.2	606.8	0	3162	2447.6	714.4	16.4	3447.6	2674.4	773.2	89.2	3286.8	2646.8	640	78.8
41	4188	3194.8	993.2	248.4	4272.8	3185.6	1087.2	126	3518.8	2858	660.8	114.4	4662.4	3014.8	1647.6	162.4	3812	3156	656	117.6	4615.6	3204	1411.6	98.4
42	3393.2	2574	819.2	49.6	4070.4	2843.2	1227.2	273.2	4437.6	3249.2	1188.4	159.6	4320	3116.4	1203.6	16.4	5139.6	3084.8	2054.8	334.8	4222.4	2877.6	1344.8	424.8
43	3676.4	2791.6	884.8	60.4	3417.6	2612	805.6	265.6	3120.8	2422.4	698.4	14.8	3721.2	2450.4	1270.8	0	4028.8	2635.2	1393.6	86	3895.2	2660.8	1234.4	254
44	5248.8	3455.6	1793.2	740.4	5561.6	3211.2	2350.4	599.6	3955.6	2612	1343.6	923.2	3359.6	2599.2	760.4	774.8	3592.4	2627.2	965.2	816	3819.2	2810	1009.2	471.2
45	3119.2	2756	363.2	145.6	3278.4	2966.8	311.6	221.2	2948.4	2615.2	333.2	474	3126	2827.6	298.4	148.8	2844	2630.4	213.6	50.8	3500.4	3198	302.4	831.2
46	4512.8	3527.6	985.2	158.8	4092.4	3464	628.4	52.4	4595.2	3421.2	1174	0	4420	3635.2	784.8	0	4466.4	3232.4	1234	1182.8	3631.6	3100.8	530.8	1197.6

## Sheet: Exp 2
subject	silence_SVO_first-pass	silence_SVO_progr	silence_SVO_regr	silence_SVO_lookback	silence_OVS_first-pass	silence_OVS_progr	silence_OVS_regrs	silence_OVS_lookback	scr_diff_SVO_first-pass	scr_diff_SVO_progr	scr_diff_SVO_regr	scr_diff_SVO_lookback	scr_diff_OVS_first-pass	scr_diff_OVS_progr	scr_diff_OVS_regr	scr_diff_OVS_lookback	scr_same_SVO_first-pass	scr_same_SVO_progr	scr_same_SVO_regr	scr_same_SVO_lookback	scr_same_OVS_first-pass	scr_same_OVS_progr	scr_same_OVS_regr	scr_same_OVS_lookback
01	2849.4	2384.2	465.2	80.6	3022.8	2217.8	805	331.4	2614.22	2012.89	601.333	495.111	3336	2166.4	1169.6	710.6	3718.57	2386.29	1332.29	28.2857	4262.33	2147.67	2114.67	251
02	3752	3002	750	0	3482.8	2955.8	527	0	4248.2	3147	1101.2	0	4249.6	3246.2	1003.4	20	3541	3051.8	489.2	0	3379	3028.2	350.8	0
03	4088.2	3066.6	1021.6	59.4	4256.8	3232.4	1024.4	176.8	4867	3663	1204	73.4	4977.4	3817.6	1159.8	0	5434	4193.11	1240.89	567.6	4859.8	3762	1097.8	78.8
04	3499.4	2994.4	505	39.6	3685.2	2987.6	697.6	675.4	4163.6	3084.6	1079	691	4556	3124.6	1431.4	245.8	4437.6	3055	1382.6	908	4675.8	3172.6	1503.2	325.2
05	3658.67	2825.78	832.889	1832.4	4085.8	2934.2	1151.6	1274.2	4011.4	2700	1311.4	603.6	5404.8	3092	2312.8	947.8	5165.56	3198.22	1967.33	471.333	4374.2	2847.8	1526.4	1063.8
06	2647.4	2433.8	213.6	49.2	2863.8	2587.6	276.2	0	2825.6	2521.4	304.2	87.4	4197.8	3408.4	789.4	202	3771	3052.2	718.8	195.2	3702.8	2906.8	796	319.2
07	3760.8	3179.4	581.4	461.4	4148.4	3190.2	958.2	216.2	3253.8	2616	637.8	470.8	3785.4	2822.8	962.6	76.2	4601.8	3503.2	1098.6	503.6	4158.2	3078	1080.2	124.8
08	4262	3101	1161	26.2	3636.2	2771.6	864.6	28	3484	2811.8	672.2	288.4	3087.6	2520	567.6	221.4	3632.2	2849.8	782.4	232.2	4031.2	3053.6	977.6	257.2
09	2950.4	2494.4	456	0	3197.8	2633	564.8	60.8	3163	2816.6	346.4	27	3068.2	2688.2	380	28.8	3104.4	2752.2	352.2	0	3308.6	2723	585.6	497.4
10	2922	2856	66	27	3074.4	2899.6	174.8	0	3485.4	3086.6	398.8	0	3188.2	2920.6	267.6	21.8	3521.6	3163.8	357.8	63	3350	3062.6	287.4	0
11	3104.6	2730.4	374.2	69.2	2864.2	2483.8	380.4	79.8	2940.6	2667.4	273.2	124.2	2992.2	2651.2	341	243	2913.6	2553.6	360	95.4	3086.8	2658.4	428.4	259
12	3694	3411	283	39.4	4269.8	3757.6	512.2	51.2	3505.8	2979.6	526.2	86.2	3282.2	2939.6	342.6	38.6	3899.4	3311.6	587.8	99	3406.6	3034	372.6	33.2
13	3361.8	2680.8	681	2675.4	3039.6	2409	630.6	3379	3873.2	2538.2	1335	2394	3726	2503.8	1222.2	2674.6	3082.6	2433.4	649.2	1978.4	4234.8	2706.2	1528.6	1137
14	3200.8	2852	348.8	164.6	3134.6	2493.4	641.2	0	3618.6	2566	1052.6	137.8	4210	2665.2	1544.8	80	3185.2	2550.4	634.8	0	4226.2	2740.8	1485.4	112.4
15	2846.4	2313.8	532.6	275.8	3253.2	2365.2	888	502.4	3399	2392.6	1006.4	218.8	3490.8	2490.8	1000	58.8	2413.11	1894.67	518.444	652.444	3538.67	2339.78	1198.89	445.556
16	4627	3123.2	1503.8	178.2	4654.2	3184	1470.2	357.4	4340.2	2711.4	1628.8	270.6	4357.6	2614.2	1743.4	650.2	3620.4	2602.6	1017.8	39.2	3901.2	2851	1050.2	189.2
17	1932.8	1782.6	150.2	118.8	2173.6	1925.2	248.4	0	2386	1960	426	0	2565.4	2086.4	479	0	2254.2	1985.8	268.4	131.4	2708.2	2235.6	472.6	42.4
18	4377	3491.6	885.4	160.6	5223.4	4261.8	961.6	631.6	4647.2	3371.2	1276	269.8	5232.8	4014.2	1218.6	155.2	4561.8	3497.4	1064.4	742.8	4533.6	3348.6	1185	250.2
19	3506.2	2920.8	585.4	0	3083.2	2660.8	422.4	108.8	4338.2	3266.4	1071.8	0	4433.8	3304.8	1129	0	3411.4	2707.8	703.6	167.4	3355.6	2880.6	475	341.6
20	6088.2	4651.2	1437	199.4	6087.2	4779	1308.2	780.4	7723.6	5384.6	2339	920.8	6423.6	4708.4	1715.2	235.6	6531.8	4731.8	1800	889.4	5922	4585.2	1336.8	283.6
21	2782.8	2296.4	486.4	18.6	2761	2377.6	383.4	49.4	3390	2772.8	617.2	0	3795.8	2764.6	1031.2	131.6	2915.6	2322.4	593.2	0	3404	2411.2	992.8	0
22	2726.2	1897	829.2	1661.8	2468.8	1687.4	781.4	2005.6	4835	2211	2624	4454	4234.2	2047.2	2187	6404.4	3229.4	1608.2	1621.2	5274.6	3641.4	2204.8	1436.6	5313
23	4499.8	3814.4	685.4	487.8	4868.2	3559.8	1308.4	365	5061.6	3676.4	1385.2	271.8	4605.8	3234.6	1371.2	973.6	4611.6	3218.4	1393.2	155.2	5644.8	3289.8	2355	205.2
24	4485.6	4140.4	345.2	119	5337.8	4904	433.8	0	5387.8	4497.6	890.2	136	5610.4	4633.4	977	18.6	5061.4	4754.8	306.6	143	5499.8	4577.6	922.2	0
25	3420.4	2587.8	832.6	724.2	3571.2	2802.8	768.4	526.6	4338.6	3453.2	885.4	433.8	4508	3227.2	1280.8	655.4	3390.8	2626.2	764.6	620.8	4412.2	2975.2	1437	309.4
26	4372	3640	732	0	5372.4	4219.6	1152.8	68	4379.2	3739.2	640	98.8	4710.8	3858.6	852.2	281.8	4680.8	3528.2	1152.6	245	4387.8	3324.4	1063.4	91.6
27	3958.8	2665	1293.8	1016.2	3688.2	2907.8	780.4	1651.6	4692.6	2851	1841.6	330.4	3212.6	2748.2	464.4	167.6	3349.2	2698.4	650.8	2159.2	6599.8	3118.4	3481.4	1963.2
28	3572.4	3171.6	400.8	729.2	4147.4	3490.2	657.2	1420.6	4958.6	3522.2	1436.4	409.2	5660.2	3160	2500.2	482.4	6473.8	3722.6	2751.2	651.2	4573.6	3390.8	1182.8	481.6
29	1963.4	1559.6	403.8	337.2	2505.8	1788.6	717.2	302.4	2168.2	1964.2	204	568.6	3388.6	2573.6	815	647.2	3288.2	2341.4	946.8	1014.6	2798.4	2301.4	497	851.8
30	3954.2	2864.6	1089.6	125.8	3559.2	2922	637.2	192.4	4560.2	3020	1540.2	219.6	3658	2670.6	987.4	114.8	4005.8	2854.2	1151.6	90.6	3795.4	2815.6	979.8	789
31	3309.2	2573.6	735.6	2624	3636.8	2388.8	1248	2166.6	3372.6	2434.6	938	917.2	3665.8	2405.6	1260.2	1995.6	3722	2390.4	1331.6	744.6	4260	2419.8	1840.2	1120
32	5512	3589.6	1922.4	663.2	5059.2	3405.4	1653.8	402	3951.4	2991	960.4	192.6	6962	3825.2	3136.8	142.6	5027.8	3415	1612.8	288.6	4463.8	2768	1695.8	347
33	4354	3938	416	0	4132.8	3642.6	490.2	42.4	4563.2	3554.8	1008.4	269.4	5082.8	3632	1450.8	99.8	4700.2	3697.2	1003	103.8	5218.4	3869.6	1348.8	350.8
34	3536.8	3040.4	496.4	13.8	2908.8	2651.4	257.4	0	3060.8	2514	546.8	34.2	3284.4	2748	536.4	0	3559.2	2951.4	607.8	19.8	4212.4	3023	1189.4	224
35	2327.6	1882.8	444.8	111.4	2705.6	2045.2	660.4	692.2	2183.8	1689	494.8	785.6	2962	2083.4	878.6	285	2247.2	1896.8	350.4	879.8	3907.6	2566.4	1341.2	478.4
36	3608.4	2976.2	632.2	0	3532.4	2837	695.4	0	3668	3373.6	294.4	0	3602.2	3324.8	277.4	240.8	3648	3385.8	262.2	0	3784.6	3533.2	251.4	0

## Sheet: Exp 3
subject	silence_SVO_first-pass	silence_SVO_progr	silence_SVO_regr	silence_SVO_lookback	silence_OVS_first-pass	silence_OVS_progr	silence_OVS_regrs	silence_OVS_lookback	coherent_SVO_first-pass	coherent_SVO_progr	coherent_SVO_regr	coherent_SVO_lookback	coherent_OVS_first-pass	coherent_OVS_progr	coherent_OVS_regr	coherent_OVS_lookback	scrambled_SVO_first-pass	scrambled_SVO_progr	scrambled_SVO_regr	scrambled_SVO_lookback	scrambled_OVS_first-pass	scrambled_OVS_progr	scrambled_OVS_regr	scrambled_OVS_lookback
1	3565.4	2704.2	861.2	616.8	5102	2854	2248	987.2	3402.2	2665.6	736.6	1028.2	4123.6	2500.8	1622.8	736.6	3487.8	2450.8	1037	616.4	5177.6	3244.6	1933	873.8
2	3367.2	2582.2	785	458.2	2807.4	2335.2	472.2	187.2	3750.8	2959	791.8	123.8	3468.6	2719.2	749.4	109.8	3665.4	2759.4	906	65.4	3443	2401.8	1041.2	36.4
3	2125.6	1677.8	447.8	200.2	2455.2	1732.8	722.4	0	2615.4	1762.6	852.8	187.2	1949	1563.4	385.6	633.4	1964.4	1554.4	410	142	2585.6	1815.4	770.2	58
4	4368.6	3378.4	990.2	29.8	4281	3620.2	660.8	70.2	4737.8	3787.2	950.6	104.2	4863.8	3752.8	1111	90.6	3970.2	3589.2	381	328	4642.2	3739	903.2	99.6
5	5769.6	4393	1376.6	378.4	6355.8	4601	1754.8	236.8	5969	4500.8	1468.2	221	5001.8	3914.6	1087.2	286.8	5999.2	4357	1642.2	398.4	6920	4292.6	2627.4	408.6
6	2119.2	2053.2	66	298	2162.4	2162.4	0	168.4	2101	1871	230	125	1844.2	1769.8	74.4	254	1926	1890	36	748.4	1735	1735	0	240
7	3332.2	3033.4	298.8	0	4046	3404.6	641.4	17	3206.2	2957.6	248.6	450.6	3805.8	3490.2	315.6	221.4	3923.6	3413.4	510.2	0	4089.8	3700.6	389.2	457.6
8	5835.6	4812.4	1023.2	78	5519.4	4677.6	841.8	503.8	7480.6	5604.4	1876.2	50.6	7339	5524.2	1814.8	46.4	6938.4	5565.8	1372.6	17.8	7442.6	5727.2	1715.4	794
9	2049.4	1706.6	342.8	284.4	2536.6	1977.8	558.8	16.2	1837.4	1536.8	300.6	244.6	2434.8	1729.8	705	284.8	2117.2	1801.4	315.8	197	3401.4	1991.4	1410	181.2
10	4407.6	3446.2	961.4	596.4	4253.4	3298.6	954.8	134.2	3924	2987.6	936.4	507.6	4103.8	3457.2	646.6	325.4	3459.8	2707.4	752.4	473.2	4075.8	2852.8	1223	204.6
11	2622	2409.8	212.2	70.8	2581.4	2466	115.4	42	3204.6	2419.6	785	205.4	3105.6	2723	382.6	168.6	3321.4	2815.8	505.6	496	3294.2	2660	634.2	194.2
12	4226.4	3784	442.4	0	4453.8	4121.6	332.2	14.6	4658.2	4111.4	546.8	43	4035.8	3667	368.8	518.8	4789.8	3713.4	1076.4	0	5406.8	4395.6	1011.2	192.6
13	3593.8	2861.4	732.4	482	3922.6	2840	1082.6	267.4	4138	3048.4	1089.6	373.2	4053.2	2924.8	1128.4	241.2	4594.8	2837.2	1757.6	242.8	6223.4	3124.8	3098.6	411.8
14	4008.6	3681	327.6	59.8	4430.2	4101.8	328.4	73.8	4266.2	4060.6	205.6	237.8	4120.4	3841.4	279	60	4949.2	4534.6	414.6	180.6	5199	4244.6	954.4	289.2
15	3834	2064.4	1769.6	262.2	4603.2	2525.2	2078	736.2	4549.2	2544.8	2004.4	2266.4	4711.4	2500.4	2211	1456.8	3149.6	2206.6	943	440.2	3312	2355.2	956.8	2805.2
16	4458.6	4167.8	290.8	22.2	5031.8	4675.8	356	50.6	4791	4483.4	307.6	0	4735.6	4227.6	508	62.2	4778.6	4330.4	448.2	0	4366.2	4028	338.2	22.2
17	2487	2135.6	351.4	146	2906.8	2122	784.8	123.8	2239.8	1897	342.8	34	2158.6	1812.6	346	109.8	2480	1937.8	542.2	159.8	2756.8	2005	751.8	192.2
18	5195.6	4247.4	948.2	869.6	5549.8	3886.2	1663.6	815.6	5981	4218.6	1762.4	347.8	5873	3987.2	1885.8	660	5380.6	3987.2	1393.4	557.8	5413.4	3895.6	1517.8	1137.8
19	4689.6	3377.4	1312.2	999.8	3747.8	2885	862.8	1262.2	4228.8	3101.2	1127.6	1673.2	6335.6	3726.6	2609	904.6	4150.4	2574.4	1576	184.4	4734.6	3177.6	1557	148.6
20	4271.8	3401	870.8	296.4	3376.2	2935.8	440.4	30.8	4033.8	3330.2	703.6	66.2	3942.8	3194.2	748.6	162.8	4268.4	3384.4	884	415.8	3967.8	3442.2	525.6	304.4
22	3424.2	2989.2	435	61.8	3251.8	3057	194.8	48.4	3560.6	3271.4	289.2	0	3603.6	3277.4	326.2	44.8	3450.6	3206.2	244.4	32	3431	3120.8	310.2	114.6
23	5756.6	3459	2297.6	963	7966.8	3632.6	4334.2	1871	6208.6	3160.8	3047.8	2437.4	6490.4	3522	2968.4	2782	8835.4	4034.2	4801.2	2335.6	10537.4	3744.8	6792.6	3992.6
25	3828.2	3051.6	776.6	0	3785.4	3075.4	710	0	3265.4	2372.2	893.2	320.6	4435.4	2991.4	1444	57.2	4538	3150	1388	35	4393.2	3151.8	1241.4	41
26	5318.8	4201	1117.8	57.4	6197.4	4920	1277.4	32.2	5503.2	4246.8	1256.4	24.6	4530.6	3800.8	729.8	0	5876.6	4464.2	1412.4	374.2	5465	4550.4	914.6	323.4
27	3719.4	3138.8	580.6	72.6	4263.6	3371	892.6	49.2	4751	3646.2	1104.8	105.6	4852.4	3427.2	1425.2	52.6	4967.6	4025	942.6	0	4325.8	3518.2	807.6	46.8
28	4295.8	3315.8	980	1688	4974.8	3828.4	1146.4	2721.4	5634.6	3956.8	1677.8	2338.4	4964.8	3452.4	1512.4	1567	5766.4	3455.6	2310.8	2232.2	6219	3873.2	2345.8	2640.8
29	3503	2928	575	285.8	5082.2	3348.4	1733.8	984.2	4162	3099.4	1062.6	539.8	4249.4	3155.4	1094	552.8	4405.4	3116.4	1289	688.2	7430	3436.2	3993.8	2335
30	4622.2	3361.4	1260.8	603.8	4197.2	2969.4	1227.8	186.8	3795.6	3049.6	746	278.6	4523.8	3216	1307.8	347.4	4979.6	3101.8	1877.8	247.4	4636.8	3257.6	1379.2	769.8
32	3102.8	2457.2	645.6	2369.2	3468.4	2401.4	1067	1436.6	4203.6	2822.8	1380.8	2067.6	3270.6	2545.8	724.8	1579.6	2934.8	2276	658.8	1708.4	3440.2	2661.6	778.6	2163.8
33	3449.4	2637.4	812	320.2	3070.4	2607.2	463.2	417	3921.4	2465	1456.4	568.2	4263.6	3041.8	1221.8	469.4	3354	2749.8	604.2	63.2	3214.2	2786.8	427.4	447.8
34	6098.4	4046.8	2051.6	1136	5312.4	4243	1069.4	61.4	6803	4858.4	1944.6	301.4	5887.4	4441.6	1445.8	1264.2	6060.8	4820.6	1240.2	0	5870.4	5013.6	856.8	0
35	4611	4028.8	582.2	0	4756.6	4151.4	605.2	226.4	5289.6	4516.6	773	30.6	4923.4	4082	841.4	15	4441.4	4045.8	395.6	155.8	5240	3988.6	1251.4	278
36	3192.8	2826	366.8	0	3093.4	2762.6	330.8	0	3510.2	3201	309.2	0	3621.2	3104.8	516.4	163	3769.8	3050.2	719.6	11.8	3673.4	3165.8	507.6	0
37	3592.6	2538	1054.6	228.2	2833	2114.8	718.2	215	4219.6	2186.4	2033.2	2263.6	4592.4	2650.2	1942.2	1885.6	4169.6	2593.4	1576.2	1486.8	4244	2505	1739	1211
38	2187.11	1876.67	310.444	225.333	3260.22	2081.11	1179.11	181.556	2537	1984.8	552.2	0	3276.4	2307	969.4	203.4	3200	2512.8	687.2	297.4	3590.8	2353	1237.8	817.8

## Sheet: Exp 4
subject	silence_SVO_first-pass	silence_SVO_progr	silence_SVO_regr	silence_SVO_lookback	silence_OVS_first-pass	silence_OVS_progr	silence_OVS_regrs	silence_OVS_lookback	scr_sem_SVO_first-pass	scr_sem_SVO_progr	scr_sem_SVO_regr	scr_sem_SVO_lookback	scr_sem_OVS_first-pass	scr_sem_OVS_progr	scr_sem_OVS_regr	scr_sem_OVS_lookback	scr_syn_SVO_first-pass	scr_syn_SVO_progr	scr_syn_SVO_regr	scr_syn_SVO_lookback	scr_syn_OVS_first-pass	scr_syn_OVS_progr	scr_syn_OVS_regr	scr_syn_OVS_lookback
1	4334.4	3644	690.4	431	5233	4279	954	377.2	7170	5485.2	1684.8	930.6	6834.2	5432.4	1401.8	825	6038.8	4678.8	1360	442.4	5296.6	4696.8	599.8	970.6
2	4122.8	3412.6	710.2	202.8	3710	2997.8	712.2	221.6	3566.4	2860	706.4	288.2	3014.8	2675	339.8	166.2	2826.8	2647.4	179.4	371	3260.6	2783.4	477.2	610.8
3	3297.8	2981	316.8	0	3104.8	2908	196.8	483.2	4365.2	3028.2	1337	346.4	4339	3460.4	878.6	20.2	3756	3312.4	443.6	30.6	5177	3597.4	1579.6	0
4	4332	2908.8	1423.2	3241.2	3904.6	2550.6	1354	3598	3983.6	2524.8	1458.8	2214.4	3341.8	2520.6	821.2	2262	3577	2296	1281	2625.8	4101.6	2764	1337.6	2772
5	2923.2	2219.2	704	44	3066	2320.2	745.8	69	3382.4	2311.8	1070.6	262	2383.2	1904.4	478.8	89.8	3328.8	2683.6	645.2	17	3312	2555.4	756.6	62.6
6	5199.2	3521	1678.2	568.8	5412.2	3589	1823.2	1029.6	5816	4292	1524	655	5430.4	4330	1100.4	248.6	6167	4060.4	2106.6	463.4	5667	4113.2	1553.8	865.6
7	3369.4	2505	864.4	559	4477	2663.8	1813.2	552	4507	2735	1772	644.6	4886.6	2808.2	2078.4	597.6	4549.11	2851.11	1698	654	3906	2544.4	1361.6	378.4
8	4258.6	3235.8	1022.8	884.4	4477.4	3075.4	1402	971.2	4976.8	3561.2	1415.6	871.2	6009.4	4130.2	1879.2	713.2	5161.4	3616	1545.4	1865.2	4634.6	3242	1392.6	392
10	5693	5058.8	634.2	0	5828.2	4686.2	1142	65.4	5227.6	4690.8	536.8	0	5354.4	4693.8	660.6	0	5069.2	3952.4	1116.8	0	4943.6	4100.8	842.8	0
11	4140.8	3613.2	527.6	0	4188.4	3551.4	637	0	4364.6	3432	932.6	33.8	4511.2	3598.8	912.4	57.6	3734.6	3217.6	517	0	4821.4	4137	684.4	40.8
12	4804.4	3230	1574.4	48	5610.2	3945.8	1664.4	298.8	5651.6	3562.8	2088.8	133.2	5092.8	3580.8	1512	178	5490	3755.4	1734.6	196.2	4519	3540.4	978.6	50
13	4372.4	3108.4	1264	909.4	4784.4	3443.2	1341.2	787.6	4838.4	3671.6	1166.8	564.6	4397	3392.2	1004.8	454.6	5570.89	3446	2124.89	821.8	5018.8	3295.6	1723.2	681.2
15	6235.8	3645.2	2590.6	249.6	6947.2	4210.8	2736.4	380.2	7409.4	3535.2	3874.2	274.8	7272.2	3627.4	3644.8	641.8	6895.2	3269.4	3625.8	278.2	6449.2	3664	2785.2	614.6
16	3676.2	3288.8	387.4	89.4	4197.2	3703.2	494	175.8	4951.8	3783.4	1168.4	199	4004.2	3555.4	448.8	273	4478.6	3416.8	1061.8	637.6	4400	3415.2	984.8	520.8
17	3579.4	2670.2	909.2	1269.8	3911.2	2781.4	1129.8	639.6	3219	2191.8	1027.2	1119.4	4558.8	2648.6	1910.2	2639.8	5236.2	3450.8	1785.4	2576.8	6776.4	3573.4	3203	2037
18	5150.2	2784.4	2365.8	1599	4712.4	2642.4	2070	727.8	5033.2	2770.2	2263	559.2	3682.2	2361.6	1320.6	561.8	5097.8	2696	2401.8	1092.4	5781	2625	3156	2243.4
19	4854.6	3516.2	1338.4	1310.6	5517.2	3284.8	2232.4	1005.6	6394.6	3744.2	2650.4	491	5190.2	3521.6	1668.6	990.8	4382.2	3011.2	1371	88.8	4448.6	3293.6	1155	327.6
20	3709	3075	634	661	4971.6	3368.8	1602.8	1691.8	4103.8	3225	878.8	106.2	4889.2	3415.2	1474	467.6	4266.8	3288.6	978.2	268.8	4707.6	3378.8	1328.8	212.4
21	4266.4	3852.2	414.2	23.8	4347.4	4082	265.4	0	3721	3422.2	298.8	0	4583	3913	670	22.6	3306.4	3117.6	188.8	0	3635.6	3303.4	332.2	45.4
22	2824.6	2181	643.6	0	1920.8	1717.8	203	0	2228.6	1993.8	234.8	214.4	2841	2102.2	738.8	345.6	2491.6	2006.2	485.4	116	2985.4	2397.2	588.2	487.8
23	3164	2942	222	21	3342	2997	345	0	2989	2821.8	167.2	29.8	3350.2	2998.4	351.8	21.8	3335.6	3171.4	164.2	34.6	3652.6	3356.2	296.4	0
24	2804.8	1773	1031.8	255.4	3144.8	1845.2	1299.6	322	3020.6	1703.4	1317.2	445.6	2771.4	1707.6	1063.8	371	3637.6	1771	1866.6	287.4	4121.4	1869.2	2252.2	425.6
25	3075.6	2618.4	457.2	18.6	3073	2663.6	409.4	426.6	3207.4	2380	827.4	81.8	4293.4	2755.4	1538	173.2	3408.2	2458	950.2	213	3047.4	2626	421.4	536.8
26	3275.8	2791.6	484.2	725.6	3853.4	3021.4	832	817.2	3607.6	2695.6	912	899.6	3361	2751.2	609.8	369.2	4206	2979	1227	1291.2	3884.6	2690.8	1193.8	1452.6
27	2564	2382.8	181.2	18.2	3276.4	2740.6	535.8	90	3584.4	3041.4	543	268	4040	3028.4	1011.6	506.2	3202.2	2645.4	556.8	152.2	3115	2665.2	449.8	187.4
28	5807.2	3935.2	1872	1126.6	5680.2	4120.4	1559.8	831.6	7183.8	4039	3144.8	1725.8	8942.6	4256.4	4686.2	703.6	5895.4	4079.6	1815.8	1112.8	6024.2	3744	2280.2	344
29	3215.6	2449.6	766	53.8	3332.8	2667	665.8	97.6	3428.4	2714.2	714.2	146.4	4281.8	2913.8	1368	87	4109.8	2971.6	1138.2	340.2	3904.2	2990	914.2	180.4
30	4978.8	3704	1274.8	1031.2	5170	3076.6	2093.4	972.6	4212	3167.6	1044.4	663	5419	3809.8	1609.2	1282.4	3454.2	2655	799.2	581.2	5482.8	3141.6	2341.2	1122.8
31	4700.6	3620	1080.6	569.6	4780.4	3308.4	1472	407.8	4930.8	3280.4	1650.4	424.8	4788.8	3152.4	1636.4	408	4730.2	3239	1491.2	1196	5133.2	3443.2	1690	946.4
32	4520.8	3685.4	835.4	676	5618	4089.8	1528.2	234.2	5128	3786.2	1341.8	442	4714	3295.8	1418.2	640	6263	3949.2	2313.8	799.2	5801.6	4000	1801.6	1011.4
33	4213.4	3231.6	981.8	384.2	3955.4	3322.2	633.2	72.4	3874.6	3264.4	610.2	357.8	3919.6	3051.8	867.8	299.4	3450.4	2782.6	667.8	19.8	4010	3322.4	687.6	645.2
35	3801.8	2847.2	954.6	128.6	4257.4	3036.4	1221	386	5006.6	3673.4	1333.2	591	4511	3266	1245	362.6	4466.6	3161.2	1305.4	831.2	4563.4	3608.4	955	832.2
36	7161	4594.4	2566.6	114.8	6013	4628.6	1384.4	296.8	5198.6	4113.8	1084.8	215.8	5469.2	4549.6	919.6	175	6109.8	4664.8	1445	193.6	6283.6	4570.8	1712.8	1055.6
37	3462.4	2983	479.4	100	3100.8	2748.4	352.4	126	3828.6	3015.2	813.4	0	4200	3420.6	779.4	225.2	3545.2	3104.2	441	191.8	4027.6	2896.6	1131	0
38	6170.6	3762.2	2408.4	1865.4	6026	3948	2078	3480.4	6365.25	3764	2601.25	1820.25	7303.33	3788.22	3515.11	2999.11	5866.6	3389	2477.6	1197	6282.4	3329.2	2953.2	2249.6
39	3306.6	2939.4	367.2	124.8	4032.4	3022.8	1009.6	406.2	4214	3080.4	1133.6	515.2	4559.2	3341	1218.2	710.6	5317.8	3290.8	2027	127.8	5281.8	3243.6	2038.2	692.4
